# Supplementary material for: Purine–Hydrazone Scaffolds as Potential Dual EGFR/HER2 Inhibitors
Source: Pharmaceuticals (Basel). 2025 Jul 17;18(7):1051. doi: 10.3390/ph18071051 (PMC12299904; doi:10.3390/ph18071051)
Supplement: Supplementary file 1 [file pharmaceuticals-18-01051-s001.zip]

Archive with 1 entries (1 files):
- pharmaceuticals-3731498-supplementary.pdf
